# Supplementary material for: Endotoxemia is associated with an adverse metabolic profile
Source: Innate Immun. 2020 Nov 27;27(1):3–14. doi: 10.1177/1753425920971702 (PMC7780360; doi:10.1177/1753425920971702)
Supplement: sj-xlsx-1-ini-10.1177_1753425920971702 - Supplemental material for Endotoxemia is associated with an adverse metabolic profile [file sj-xlsx-1-ini-10.1177_1753425920971702.xlsx]

## Sheet: Sheet1
Supplementary Table 3. The associations between LPS and metabolites in different study cohorts.
	FINRISK97			Parogene			FinnTwin16
Metabolite	Estimate	Std error	p-value	Estimate	Std error	P Value	Estimate	std error	P Value
log_XXL.VLDL.P	0.222	0.00699801	4.57746e-204	0.234	0.035	1.05708e-10	0.159	0.011	5.57784e-44
log_XL.VLDL.P	0.206	0.0072	1.89321e-167	0.26	0.035	1.31362e-12	0.18	0.011	9.12982e-56
log_L.VLDL.P	0.199	0.0072	3.0192e-157	0.271	0.038	2.93042e-12	0.182	0.012	1.56352e-54
log_M.VLDL.P	0.218	0.0072	5.2763e-189	0.239	0.038	7.96372e-10	0.194	0.011	1.50478e-65
S.VLDL.P	0.239	0.007	1.50319e-236	0.18	0.038	3.38434e-06	0.199	0.011	3.07133e-67
XS.VLDL.P	0.178	0.0071	1.19704e-131	0.014	0.039	0.723057	0.078	0.013	2.71612e-09
IDL.P	0.114	0.0071	1.92626e-57	0.029	0.039	0.454488	0.046	0.013	0.000603618
L.LDL.P	0.122	0.007	1.99332e-66	0.049	0.038	0.20515	0.055	0.013	3.99343e-05
M.LDL.P	0.127	0.007	3.68118e-72	0.052	0.038	0.177142	0.077	0.014	1.10423e-08
S.LDL.P	0.126	0.0069	1.22338e-72	0.07	0.038	0.0685469	0.105	0.013	1.24665e-15
XL.HDL.P	-0.021	0.0076	0.00513533	-0.086	0.042	0.0380191	-0.013	0.015	0.391892
L.HDL.P	-0.047	0.0077	1.56513e-09	-0.00978805	0.044	0.825128	-0.055	0.017	0.00110194
M.HDL.P	0.032	0.007	6.17982e-06	0.113	0.039	0.00368667	0.041	0.015	0.00480154
S.HDL.P	0.085	0.0068	1.11541e-35	0.136	0.038	0.000375329	0.08	0.013	1.66461e-09
VLDL.D	0.197	0.007	4.84978e-162	0.251	0.038	8.55796e-11	0.19	0.011	1.09588e-65
LDL.D	-0.053	0.0068	9.98248e-15	-0.139	0.038	0.00032567	-0.102	0.013	1.87601e-15
HDL.D	-0.076	0.0076	3.85411e-23	-0.106	0.041	0.0101296	-0.068	0.017	5.06162e-05
NMR_APOA1	0.015	0.0073	0.0348828	0.097	0.04	0.0146407	0.047	0.015	0.00156586
NMR_APOB	0.158	0.007	7.73668e-108	0.178	0.038	3.66137e-06	0.145	0.013	6.2969e-29
APOB.APOA1	0.14	0.0074	8.83093e-77	0.13	0.039	0.00105365	0.137	0.015	6.88474e-21
log_XXL.VLDL.L	0.222	0.007	5.01683e-204	0.232	0.035	1.5125e-10	0.176	0.012	4.23998e-50
log_XL.VLDL.L	0.209	0.0072	3.66553e-172	0.259	0.035	1.55311e-12	0.182	0.011	1.79384e-56
log_L.VLDL.L	0.2	0.0072	1.31448e-159	0.27	0.038	3.75844e-12	0.193	0.011	8.04749e-65
log_M.VLDL.L	0.219	0.0072	6.90152e-191	0.235	0.038	1.45627e-09	0.188	0.011	4.42706e-61
S.VLDL.L	0.236	0.007	8.44428e-230	0.176	0.038	5.41946e-06	0.188	0.012	2.99255e-56
XS.VLDL.L	0.166	0.0071	3.94527e-115	0.00672	0.039	0.862286	0.067	0.013	3.62148e-07
IDL.L	0.099	0.007	4.71698e-44	0.03	0.039	0.432401	0.04	0.013	0.00264907
L.LDL.L	0.109	0.007	1.37448e-53	0.05	0.038	0.195418	0.05	0.014	0.000197895
M.LDL.L	0.116	0.007	2.14982e-60	0.055	0.038	0.150561	0.07	0.014	2.73493e-07
S.LDL.L	0.115	0.0069	7.06258e-61	0.069	0.038	0.0720724	0.094	0.013	1.86702e-12
XL.HDL.L	-0.02	0.0076	0.00796545	-0.084	0.042	0.0427803	-0.00785	0.015	0.606299
L.HDL.L	-0.05	0.0078	8.83191e-11	-0.012	0.044	0.785403	-0.055	0.017	0.000968134
M.HDL.L	0.023	0.0071	0.00124605	0.108	0.039	0.00544034	0.033	0.015	0.0266522
S.HDL.L	0.076	0.0068	2.33111e-28	0.13	0.038	0.000619251	0.049	0.013	0.000238148
log_SERUM.TG	0.256	0.007	1.23195e-265	0.181	0.038	3.48749e-06	0.217	0.011	1.61643e-94
log_VLDL.TG	0.234	0.0071	2.22646e-218	0.206	0.039	1.59219e-07	0.207	0.011	2.85091e-77
TRIGLYCERIDES IN VLDL LIPIDO							0.227	0.01	5.05501e-118
log_XXL.VLDL.TG	0.222	0.007	8.30117e-205	0.241	0.035	2.70266e-11	0.186	0.011	1.28807e-60
log_XL.VLDL.TG	0.182	0.0072	5.00097e-132	0.263	0.035	7.06685e-13	0.187	0.011	2.24786e-61
log_L.VLDL.TG	0.183	0.0072	3.17749e-133	0.278	0.037	8.64264e-13	0.199	0.011	3.46832e-70
log_M.VLDL.TG	0.201	0.0072	1.15082e-162	0.254	0.038	5.31304e-11	0.174	0.012	4.81251e-50
S.VLDL.TG	0.247	0.0069	1.47698e-256	0.192	0.038	7.83457e-07	0.216	0.011	5.00101e-89
log_XS.VLDL.TG	0.242	0.0071	1.5009e-235	0.038	0.039	0.336318	0.142	0.013	1.16949e-29
log_IDL.TG	0.234	0.0071	6.72226e-221	-0.11	0.038	0.00436788	0.078	0.013	5.26197e-09
log_LDL.TG	0.241	0.007	1.94128e-236	-0.076	0.038	0.0447871
log_L.LDL.TG	0.238	0.007	2.92134e-229	-0.119	0.038	0.00206098
log_M.LDL.TG	0.237	0.007	4.37263e-230	-0.114	0.038	0.00300551
log_S.LDL.TG	0.246	0.007	3.92977e-249	0.022	0.038	0.574532
HDL.TG	0.213	0.0067	4.23768e-204	0.155	0.037	3.56963e-05
XL.HDL.TG	0.15	0.0068	5.76347e-105	0.153	0.038	7.82588e-05	0.132	0.013	1.55538e-24
L.HDL.TG	0.079	0.007	8.35601e-30	0.045	0.044	0.298903
M.HDL.TG	0.225	0.0067	1.96027e-224	0.167	0.038	1.18938e-05
S.HDL.TG	0.239	0.0069	4.64535e-239	0.112	0.039	0.00369664	0.144	0.013	1.04015e-29
SERUM.C	0.098	0.0069	1.69621e-45	0.089	0.039	0.0214161	0.062	0.013	2.40979e-06
ESTC	0.096	0.0069	5.54858e-44	0.097	0.038	0.0119072
FREEC	0.099	0.007	3.61503e-45	0.058	0.038	0.129056
REMNANT.C	0.155	0.0071	1.4056e-102	0.152	0.038	7.81843e-05
VLDL.C	0.207	0.0071	7.60148e-178	0.185	0.038	1.4194e-06
log_XXL.VLDL.C	0.204	0.0071	3.37931e-170	0.228	0.035	2.67534e-10
log_XL.VLDL.C	0.211	0.0072	1.13589e-173	0.223	0.036	1.52729e-09
log_L.VLDL.C	0.194	0.0072	3.21647e-151	0.244	0.038	4.46781e-10
M.VLDL.C	0.22	0.0069	8.24467e-206	0.222	0.037	4.85802e-09	0.207	0.011	3.4972e-85
S.VLDL.C	0.196	0.0071	9.94159e-157	0.136	0.038	0.00043014	0.123	0.013	8.59679e-21
XS.VLDL.C	0.118	0.0072	9.9362e-60	-0.009	0.039	0.817873
IDL.C	0.05	0.007	6.25442e-13	0.066	0.039	0.0899458	0.03	0.013	0.0238536
TOTAL CHOLESTEROL IN IDL LIPIDO							0.159	0.013	7.60352e-37
LDL.C	0.072	0.007	6.38503e-25	0.052	0.039	0.182063	0.053	0.014	0.000111269
TOTAL CHOLESTEROL IN LDL LIPIDO							0.012	0.013	0.35456
L.LDL.C	0.075	0.007	1.35161e-26	0.06	0.038	0.121709	0.04	0.014	0.00343994
M.LDL.C	0.07	0.007	8.29247e-24	0.053	0.038	0.168065	0.056	0.014	4.43888e-05
S.LDL.C	0.065	0.0069	5.27439e-21	0.047	0.038	0.218858	0.073	0.014	8.79309e-08
HDL.C	-0.038	0.0076	5.07548e-07	-0.017	0.041	0.6706	-0.04	0.016	0.0118989
HDL2.C	-0.052	0.0077	1.01637e-11	-0.021	0.041	0.608481	-0.059	0.016	0.000185285
HDL3.C	0.089	0.0068	2.00008e-38	0.023	0.04	0.563729	0.129	0.012	3.06551e-26
XL.HDL.C	0.022	0.0073	0.00248372	-0.046	0.041	0.264302	0.012	0.015	0.414504
L.HDL.C	-0.06	0.0078	1.68696e-14	-0.023	0.044	0.595909	-0.051	0.016	0.00172056
M.HDL.C	-0.03	0.0072	3.08488e-05	0.104	0.039	0.00742294	0.013	0.015	0.357961
S.HDL.C	0.002	0.0068	0.740685	0.03	0.038	0.435348
log_XXL.VLDL.CE	0.179	0.0072	8.88939e-131	0.168	0.036	5.028e-06
log_XL.VLDL.CE	0.184	0.0073	3.69559e-133	0.217	0.036	6.6115e-09
log_L.VLDL.CE	0.178	0.0072	1.30764e-127	0.209	0.038	9.13435e-08	0.179	0.012	6.29116e-49
M.VLDL.CE	0.199	0.007	5.90742e-169	0.202	0.037	1.2459e-07	0.193	0.011	2.70041e-68
S.VLDL.CE	0.168	0.0072	7.07963e-115	0.108	0.038	0.00507911
XS.VLDL.CE	0.112	0.0072	6.38067e-54	-0.006	0.039	0.879144
IDL.CE	0.046	0.007	3.5623e-11	0.093	0.039	0.0165168
L.LDL.CE	0.078	0.007	6.42627e-29	0.074	0.038	0.0533206	0.048	0.014	0.000379806
M.LDL.CE	0.063	0.007	2.33151e-19	0.052	0.038	0.174856	0.057	0.014	3.47114e-05
S.LDL.CE	0.052	0.0069	5.35024e-14	0.037	0.038	0.336192
XL.HDL.CE	0.034	0.0072	3.27695e-06	-0.041	0.041	0.307362	0.017	0.015	0.240966
L.HDL.CE	-0.056	0.0077	3.38394e-13	-0.021	0.044	0.632371	-0.04	0.016	0.0135888
M.HDL.CE	-0.041	0.0072	1.44865e-08	0.113	0.039	0.00351931	0.016	0.015	0.282618
S.HDL.CE	-0.029	0.0068	1.8601e-05	-0.007	0.038	0.85234
log_XXL.VLDL.FC	0.22	0.007	8.84769e-201	0.274	0.034	2.42843e-14
log_XL.VLDL.FC	0.219	0.0072	6.39209e-190	0.24	0.035	3.85931e-11
log_L.VLDL.FC	0.195	0.0072	9.10421e-154	0.266	0.038	8.26811e-12	0.18	0.011	8.15076e-57
log_M.VLDL.FC	0.22	0.0071	5.7202e-193	0.225	0.038	6.936e-09	0.176	0.012	1.725e-52
S.VLDL.FC	0.231	0.007	1.37091e-223	0.158	0.038	4.59886e-05	0.157	0.012	2.04727e-36
XS.VLDL.FC	0.124	0.0071	1.05972e-66	-0.014	0.039	0.716476
IDL.FC	0.059	0.007	3.48006e-17	-0.006	0.039	0.867554	-0.00658	0.013	0.619579
L.LDL.FC	0.063	0.007	1.29637e-19	0.013	0.038	0.73953	0.019	0.013	0.150766
M.LDL.FC	0.098	0.0069	2.90649e-45	0.068	0.038	0.0762793
S.LDL.FC	0.113	0.0068	4.1848e-60	0.088	0.038	0.0214091
XL.HDL.FC	-0.013	0.0075	0.0715672	-0.055	0.042	0.184266	-0.006	0.015	0.700609
L.HDL.FC	-0.069	0.0078	1.13235e-18	-0.031	0.044	0.486181	-0.073	0.016	5.62941e-06
M.HDL.FC	0.017	0.0071	0.0142281	0.066	0.039	0.0934038	0.0072	0.015	0.631425
S.HDL.FC	0.097	0.0068	9.90801e-46	0.158	0.038	3.39829e-05
log_XXL.VLDL.PL	0.22	0.0069	5.0569e-206	0.266	0.034	7.87453e-14	0.158	0.012	3.12109e-39
log_XL.VLDL.PL	0.209	0.0072	5.35706e-175	0.232	0.035	1.06996e-10	0.208	0.01	2.14417e-93
log_L.VLDL.PL	0.204	0.0072	5.41326e-166	0.267	0.038	7.31785e-12	0.186	0.011	8.10474e-61
M.VLDL.PL	0.232	0.0069	2.86112e-226	0.237	0.037	5.15847e-10	0.213	0.01	2.17188e-93
S.VLDL.PL	0.234	0.0069	6.55009e-230	0.158	0.038	4.64411e-05	0.17	0.012	2.89688e-44
XS.VLDL.PL	0.123	0.0071	7.45048e-66	-0.031	0.039	0.421778	0.029	0.013	0.0279829
IDL.PL	0.095	0.007	7.50203e-41	0.013	0.039	0.731874	0.035	0.013	0.00876372
L.LDL.PL	0.09	0.007	4.51446e-38	0.069	0.038	0.0729289	0.062	0.013	3.62037e-06
M.LDL.PL	0.14	0.0069	2.80392e-89	0.112	0.038	0.00363334	0.1	0.013	5.51483e-14
S.LDL.PL	0.14	0.0068	1.14764e-91	0.134	0.038	0.000453195
XL.HDL.PL	-0.077	0.0078	5.43169e-23	-0.127	0.042	0.00250464	-0.028	0.016	0.0722021
L.HDL.PL	-0.053	0.0077	1.02911e-11	-0.003	0.044	0.93811	-0.067	0.017	6.32076e-05
M.HDL.PL	0.049	0.007	2.58976e-12	0.084	0.039	0.0326815	0.034	0.015	0.0221161
S.HDL.PL	0.063	0.0069	5.45897e-20	0.157	0.038	3.76154e-05
log_CH3 GROUPS OF MOBILE LIPIDS							0.212	0.01	5.87024e-94
log_CH2 GROUPS OF MOBILE LIPIDS							0.227	0.01	4.47633e-121
log_DOUBLE BOND PROTONS OF MOBILE LIPIDS							0.203	0.011	4.23212e-83
LDL FROM TC HDL 0.45 TG.							0.016	0.013	0.239314
TOTCHO	0.147	0.0067	2.68558e-103	0.093	0.038	0.0161221
PC	0.168	0.0066	8.03286e-135	0.128	0.038	0.000843009
SM	0.093	0.0069	1.25105e-40	0	0.039	0.990155
TOTPG	0.172	0.0066	1.62727e-142	0.141	0.038	0.00021657
TOTFA	0.225	0.0065	4.75981e-237	0.21	0.037	1.77714e-08
FAW3	0.107	0.007	1.61199e-33	0.18	0.037	1.50808e-06
DHA	0.131	0.0066	3.93691e-52	0.133	0.037	0.000405783
FAW6	0.085	0.007	2.60774e-114	0.148	0.038	0.000101605
LA	0.153	0.0066	1.62866e-84	0.129	0.038	0.000697217
PUFA	0.156	0.0066	2.34673e-116	0.167	0.037	1.03612e-05
log_MUFA	0.249	0.0067	4.12735e-274	0.195	0.037	2.60837e-07
log_SAFA	0.214	0.0066	1.80079e-210	0.19	0.037	4.05048e-07
FAW3.FA	-0.024	0.0069	6.23324e-15	0.086	0.038	0.0232477
DHA.FA	-0.158	0.007	0.00044294	0.049	0.038	0.198146
FAW6.FA	-0.054	0.0069	3.09672e-120	-0.138	0.039	0.000446586
LA.FA	-0.169	0.0071	1.76388e-106	-0.115	0.039	0.00327535
PUFA.FA	-0.166	0.007	9.59698e-120	-0.085	0.039	0.0301909
MUFA.FA	0.188	0.0071	3.95565e-148	0.113	0.039	0.00364269
SAFA.FA	0.046	0.0068	1.61058e-11	-0.031	0.038	0.42333
UNSAT	-0.107	0.0068	8.10843e-54	-0.076	0.038	0.0469815
ALA	0.117	0.0072	1.33494e-57	0.147	0.038	0.000111336	0.045	0.014	0.00110338
GLN	-0.048	0.007	8.03149e-12	1e-05	0.038	0.999798	-0.025	0.014	0.0851003
GLY	-0.01	0.0071	0.156614	0.042	0.04	0.29534
log_HIS	0.071	0.0068	5.69068e-25	0.152	0.038	6.55118e-05	0.039	0.014	0.00362532
log_ILE	0.161	0.0073	7.32712e-104	0.186	0.04	3.39342e-06	0.112	0.014	1.40319e-16
LEU	0.174	0.0073	8.44883e-120	0.158	0.04	9.3328e-05	0.102	0.013	9.07366e-15
VAL	0.065	0.0074	2.31757e-18	0.088	0.041	0.03424	0.014	0.015	0.351149
PHE	0.105	0.0076	2.5865e-43	0.002	0.039	0.966549	0.064	0.014	6.36759e-06
TYR	0.043	0.0071	9.99314e-10	0.057	0.038	0.134755	0.037	0.013	0.00510325
log_GLC	0.028	0.0071	9.34646e-05	0.041	0.038	0.286398	0.00131	0.014	0.927778
log_LAC	0.096	0.0071	8.38592e-41	0.171	0.037	6.25886e-06	-0.095	0.012	2.32347e-14
log_PYR	0.081	0.007	2.29087e-30	-0.011	0.04	0.784735	0.055	0.013	4.46557e-05
CIT	-0.021	0.0071	0.00325878	-0.033	0.038	0.374486	-0.01	0.014	0.477341
log_GLOL	0.158	0.0075	4.72806e-94	-0.126	0.039	0.00121723	0.018	0.014	0.213312
log_ACACE	-0.043	0.0068	3.34643e-10	-0.14	0.038	0.000286327	-0.014	0.014	0.30507
log_ACE	0.022	0.0068	0.0015134	-0.098	0.039	0.0121414	-0.036	0.014	0.00926413
log_BOHBUT	-0.038	0.0068	1.93428e-08	-0.144	0.038	0.000170325	-0.075	0.014	1.07407e-07
ALB	0.029	0.007	3.90785e-05	0.17	0.037	6.09146e-06	-0.011	0.014	0.41803
CREA	0.067	0.0079	2.75492e-17	-0.063	0.038	0.101132	-0.067	0.015	4.80672e-06
GP	0.198	0.0073	8.92746e-154	0.056	0.039	0.154334	0.14	0.013	5.6328e-27
UREA							-0.00637	0.014	0.639571
