# Supplementary material for: Endotoxemia is associated with an adverse metabolic profile
Source: Innate Immun. 2020 Nov 27;27(1):3–14. doi: 10.1177/1753425920971702 (PMC7780360; doi:10.1177/1753425920971702)
Supplement: sj-xlsx-3-ini-10.1177_1753425920971702 - Supplemental material for Endotoxemia is associated with an adverse metabolic profile [file sj-xlsx-3-ini-10.1177_1753425920971702.xlsx]

## Sheet: Sheet1
Supplementary Table 1. The associations between LPS and the scores of the principle components (PC), as well as factor loadings acquired from the metabolite measures in FINRISK97.
	PC1	PC2	PC3	PC4	PC5	PC6	PC7	PC8	PC9	PC10	PC11	PC12	PC13	PC14	PC15	PC16	PC17	PC18	PC19	PC20	PC21	PC22
Estimate	0.027	0.008	0.03	0.009	-0.007	-0.004	-0.019	-0.01	-0.029	-0.003	-0.011	-0.002	-0.029	0.026	-0.021	-0.01	-0.03	-0.003	-0.032	0.034	-0.009	0.023
P Value	2.42e-199	2.11e-08	1.68e-61	5.32e-05	0.031	0.193	1.05e-07	0.013	6.33e-10	0.56	0.041	0.718	1.3e-06	6.77e-05	0.001	0.171	3.19e-05	0.649	1.62e-05	8.25e-06	0.3	0.006
Variance explained by PC (cumulative proportion)	0.4297	0.5935	0.68414	0.74939	0.7766	0.80306	0.82765	0.84628	0.8602	0.87225	0.88333	0.8928	0.90129	0.90833	0.9152	0.92166	0.92778	0.93372	0.93929	0.94458	0.94945	0.95374
log_XXL.VLDL.P	0.102	0.062	0.052	0.033	-0.081	0.065	-0.001	0.028	-0.008	0.036	-0.128	-0.042	0.127	-0.067	0.081	-0.088	0.017	-0.047	0.023	-0.004	0.036	-0.05
log_XL.VLDL.P	0.083	0.073	0.071	0.014	-0.051	0.131	0.028	0.03	0.143	-0.059	0.083	0.02	0.086	0.224	0.002	0.003	0.04	0.001	-0.088	-0.043	-0.002	0.047
log_L.VLDL.P	0.08	0.087	0.06	-0.006	-0.048	0.141	0.042	0.015	0.09	-0.046	0.136	0.018	-0.159	-0.172	-0.011	0.006	-0.03	0.014	0.058	0.02	0.007	0.025
log_M.VLDL.P	0.103	0.079	0.025	-0.038	0.019	0.057	0.035	0.003	-0.088	0.03	-0.091	0.029	-0.003	-0.065	0.055	0.005	0.03	0.009	-0.063	0.003	-0.013	0.003
S.VLDL.P	0.115	0.045	0.009	0.018	0.016	0.012	-0.025	-0.046	-0.115	0.016	0.027	-0.01	-0.028	0.021	-0.084	0.023	-0.035	0.002	-0.019	-0.01	-0.03	-0.058
XS.VLDL.P	0.114	-0.019	-0.045	0.036	0.08	-0.03	0.007	-0.062	-0.064	0.006	0.08	-0.032	-0.009	0.027	-0.068	0.024	-0.033	-0.015	-0.027	-0.02	-0.014	-0.057
IDL.P	0.104	-0.081	-0.066	-0.003	0.062	-0.043	0.055	-0.023	0.025	-0.006	0.048	0.001	0.012	-0.001	0.023	0.009	0.011	-0.015	0.002	-0.011	0.007	-0.002
L.LDL.P	0.105	-0.089	-0.058	-0.024	-0.003	-0.039	0.02	-0.002	0.036	-0.009	0.011	-0.02	0.001	-0.001	0.002	0.012	0.002	0.008	0.014	-0.015	0.002	0.027
M.LDL.P	0.103	-0.089	-0.052	-0.042	-0.051	-0.035	-0.017	0.009	0.038	-0.01	-0.017	-0.021	-0.016	-0.003	-0.018	0.013	-0.012	0.023	0.006	-0.025	-0.003	0.05
S.LDL.P	0.1	-0.096	-0.037	-0.045	-0.087	-0.02	-0.037	0.015	0.037	-0.004	-0.042	-0.021	-0.027	-0.008	-0.034	0.017	-0.027	0.029	-0.01	-0.026	-0.007	0.038
XL.HDL.P	-0.024	-0.131	0.057	0.204	-0.084	0.027	0	0.007	0.006	0.005	-0.022	0.043	-0.021	-0.02	-0.006	-0.004	-0.019	-0.02	-0.035	-0.005	0.015	-0.072
L.HDL.P	-0.05	-0.123	0.137	0.112	0.034	-0.004	0.054	-0.005	-0.019	0.002	0.047	-0.013	-0.004	-0.021	0.025	-0.017	0.025	-0.012	-0.006	-0.033	0.047	0.074
M.HDL.P	-0.019	-0.061	0.201	-0.137	0.076	0.016	0.036	-0.02	-0.022	0.019	0.039	-0.17	0.045	-0.018	-0.051	-0.04	0.015	-0.023	-0.031	-0.043	-0.014	-0.003
S.HDL.P	0.013	-0.004	0.172	-0.209	0.011	-0.075	-0.1	-0.031	-0.003	-0.048	0.01	0.159	-0.023	0.024	0.02	-0.066	0.016	-0.05	-0.004	0.016	-0.018	-0.066
VLDL.D	0.076	0.118	0.08	-0.042	-0.051	0.079	0.025	0.031	-0.054	0.036	-0.141	0.022	0.007	-0.064	0.067	0.008	0.038	0.033	-0.032	0.009	-0.029	0.015
LDL.D	-0.011	0.05	-0.048	0.086	0.324	-0.042	0.201	-0.065	-0.02	-0.002	0.184	0.028	0.099	0.011	0.131	0	0.104	-0.062	0.072	0.069	0.006	-0.099
HDL.D	-0.042	-0.119	0.033	0.201	-0.02	0.054	0.065	0.022	-0.011	0.031	-0.001	-0.074	0	-0.037	-0.003	0	-0.001	0.005	-0.013	-0.008	0.01	0.029
APOA1	-0.014	-0.151	0.16	-0.001	0.01	0.04	0.029	0.03	-0.015	-0.006	0.001	0.013	-0.006	-0.019	0.016	0.014	0.022	0.016	-0.007	0.022	0.022	-0.03
APOB	0.116	-0.043	-0.045	-0.018	0.02	0.01	0.046	-0.006	-0.011	0.011	0.007	-0.025	0.004	-0.007	-0.007	0.043	-0.004	0.018	0.001	0.005	-0.011	-0.034
APOB.APOA1	0.104	0.039	-0.113	0	0.018	-0.018	0.026	-0.026	-0.001	0.009	0.027	-0.063	0.016	0.015	-0.02	0.023	-0.032	-0.006	-0.003	-0.031	0.001	-0.012
log_XXL.VLDL.L	0.102	0.061	0.052	0.034	-0.077	0.065	-0.001	0.027	-0.008	0.037	-0.129	-0.043	0.129	-0.07	0.084	-0.094	0.019	-0.049	0.022	-0.005	0.039	-0.047
log_XL.VLDL.L	0.085	0.07	0.069	0.017	-0.052	0.131	0.025	0.03	0.144	-0.059	0.082	0.018	0.09	0.228	-0.001	0.003	0.039	0	-0.084	-0.041	-0.003	0.04
log_L.VLDL.L	0.081	0.086	0.059	-0.003	-0.047	0.141	0.042	0.013	0.099	-0.048	0.139	0.019	-0.158	-0.172	-0.012	0.001	-0.031	0.01	0.058	0.02	0.01	0.022
log_M.VLDL.L	0.104	0.076	0.024	-0.034	0.023	0.054	0.037	0.001	-0.088	0.029	-0.09	0.029	0	-0.064	0.057	0.001	0.032	0.006	-0.063	0.003	-0.01	0.002
S.VLDL.L	0.116	0.04	0.004	0.019	0.021	0.011	-0.024	-0.047	-0.114	0.015	0.031	-0.008	-0.024	0.021	-0.081	0.014	-0.034	-0.007	-0.02	-0.011	-0.027	-0.062
XS.VLDL.L	0.112	-0.027	-0.053	0.034	0.088	-0.025	0.012	-0.06	-0.058	0.005	0.082	-0.03	-0.003	0.024	-0.061	0.018	-0.031	-0.022	-0.03	-0.016	-0.01	-0.067
IDL.L	0.1	-0.089	-0.072	-0.01	0.065	-0.035	0.062	-0.017	0.034	-0.006	0.045	0.002	0.016	-0.007	0.034	0.004	0.016	-0.019	0	-0.007	0.011	-0.004
L.LDL.L	0.101	-0.095	-0.064	-0.032	-0.001	-0.033	0.026	0.004	0.043	-0.009	0.007	-0.016	0.004	-0.006	0.013	0.007	0.007	0.005	0.011	-0.011	0.005	0.025
M.LDL.L	0.101	-0.095	-0.056	-0.05	-0.05	-0.029	-0.012	0.014	0.044	-0.01	-0.022	-0.013	-0.014	-0.008	-0.008	0.012	-0.008	0.022	0.003	-0.02	0	0.045
S.LDL.L	0.097	-0.102	-0.042	-0.052	-0.086	-0.015	-0.033	0.019	0.043	-0.004	-0.046	-0.015	-0.026	-0.013	-0.026	0.017	-0.025	0.028	-0.014	-0.022	-0.004	0.032
XL.HDL.L	-0.023	-0.132	0.057	0.203	-0.088	0.029	-0.002	0.008	0.008	0.005	-0.026	0.047	-0.021	-0.019	-0.008	0	-0.022	-0.018	-0.037	-0.001	0.013	-0.082
L.HDL.L	-0.051	-0.123	0.134	0.113	0.029	-0.002	0.053	-0.004	-0.019	0.003	0.045	-0.018	-0.006	-0.021	0.02	-0.012	0.021	-0.009	-0.009	-0.033	0.047	0.071
M.HDL.L	-0.023	-0.064	0.197	-0.138	0.076	0.018	0.037	-0.016	-0.019	0.019	0.039	-0.172	0.044	-0.017	-0.05	-0.037	0.013	-0.02	-0.033	-0.043	-0.012	-0.006
S.HDL.L	0.009	-0.011	0.168	-0.214	0.011	-0.071	-0.097	-0.027	-0.001	-0.049	0.01	0.162	-0.024	0.023	0.024	-0.066	0.018	-0.05	-0.008	0.018	-0.014	-0.071
log_SERUM.TG	0.111	0.065	0.04	0.025	-0.002	-0.029	-0.019	-0.034	-0.073	0.015	-0.037	0.026	-0.023	-0.022	0.014	-0.02	0.025	0.01	-0.029	-0.041	0.001	0.11
log_VLDL.TG	0.103	0.087	0.032	-0.022	-0.006	0.02	0	-0.011	-0.093	0.03	-0.07	0.025	-0.023	-0.045	0.03	-0.012	0.022	0.009	-0.062	-0.027	-0.009	0.07
log_XXL.VLDL.TG	0.101	0.066	0.055	0.03	-0.093	0.063	-0.002	0.032	-0.004	0.035	-0.123	-0.04	0.12	-0.059	0.072	-0.071	0.01	-0.038	0.027	-0.001	0.027	-0.056
log_XL.VLDL.TG	0.076	0.08	0.074	-0.001	-0.045	0.125	0.039	0.027	0.132	-0.059	0.093	0.031	0.073	0.211	0.018	0.001	0.044	0.003	-0.11	-0.057	0.006	0.076
log_L.VLDL.TG	0.073	0.092	0.062	-0.019	-0.053	0.14	0.042	0.024	0.082	-0.038	0.131	0.023	-0.167	-0.181	0.002	0.024	-0.031	0.029	0.054	0.019	0.002	0.044
log_M.VLDL.TG	0.092	0.097	0.03	-0.058	-0.005	0.064	0.023	0.011	-0.099	0.035	-0.101	0.034	-0.016	-0.068	0.047	0.02	0.016	0.023	-0.069	-0.003	-0.024	0.017
S.VLDL.TG	0.106	0.074	0.039	0.011	-0.01	0.012	-0.027	-0.041	-0.121	0.021	0.001	-0.015	-0.05	0.02	-0.097	0.076	-0.04	0.053	-0.014	-0.007	-0.048	-0.031
log_XS.VLDL.TG	0.11	0.05	0.009	0.031	0.026	-0.065	-0.043	-0.062	-0.108	0.011	0.01	0.03	-0.053	-0.001	-0.023	-0.028	0.009	-0.003	-0.064	-0.063	0.01	0.127
log_IDL.TG	0.109	0.023	0.002	0.079	0.016	-0.107	-0.057	-0.071	-0.065	-0.004	0.037	0.003	-0.05	0.02	-0.045	-0.014	0.009	0.016	-0.013	-0.07	0.012	0.17
log_LDL.TG	0.106	0.013	0.019	0.089	-0.042	-0.123	-0.087	-0.059	-0.033	-0.012	0.007	-0.003	-0.038	0.028	-0.044	-0.04	0.005	0.014	0.006	-0.081	0.021	0.195
log_L.LDL.TG	0.106	0.013	0.014	0.092	-0.02	-0.125	-0.075	-0.063	-0.033	-0.013	0.02	0.005	-0.035	0.029	-0.042	-0.026	0.005	0.016	0.014	-0.073	0.017	0.181
log_M.LDL.TG	0.102	0.01	0.022	0.091	-0.065	-0.128	-0.1	-0.057	-0.029	-0.014	0	-0.014	-0.043	0.028	-0.049	-0.054	0.007	0.014	0.003	-0.089	0.024	0.218
log_S.LDL.TG	0.105	0.018	0.029	0.075	-0.071	-0.106	-0.099	-0.047	-0.041	-0.007	-0.021	-0.003	-0.039	0.02	-0.034	-0.069	0.007	0.001	-0.023	-0.09	0.029	0.201
HDL.TG	0.092	0.031	0.091	0.104	0.082	-0.103	0.035	-0.069	-0.052	-0.021	0.059	0.145	0.003	0.022	0.048	-0.042	0.057	-0.061	0.085	-0.023	-0.027	0.049
XL.HDL.TG	0.072	-0.016	0.08	0.178	0.037	-0.067	0.095	0.006	0.017	-0.028	-0.02	0.175	0.033	0.028	0.11	0.061	0.049	0.023	0.15	0.018	-0.014	0.017
L.HDL.TG	0.031	-0.049	0.106	0.142	0.187	-0.092	0.122	-0.042	-0.038	-0.034	0.101	0.232	0.015	-0.009	0.191	-0.094	0.137	-0.094	0.091	-0.009	0.044	0.147
M.HDL.TG	0.096	0.054	0.085	0.009	0.061	-0.034	0.022	-0.079	-0.071	0.013	0.036	0.023	0.021	-0.011	-0.006	-0.074	0.055	-0.075	0.048	-0.006	-0.036	0.063
S.HDL.TG	0.095	0.077	0.05	0.064	-0.012	-0.123	-0.064	-0.074	-0.046	-0.028	0.03	0.126	-0.038	0.045	-0.037	-0.006	-0.008	-0.033	0.051	-0.036	-0.049	-0.001
SERUM.C	0.089	-0.132	-0.014	-0.022	0.007	0.014	0.034	0.01	0.023	-0.001	-0.001	-0.009	0.01	-0.019	0.012	-0.007	0.004	-0.014	-0.015	0.003	0.011	-0.039
ESTC	0.087	-0.133	-0.009	-0.033	0.012	0.029	0.034	0.006	0.017	-0.009	-0.008	-0.015	0.008	-0.015	0.016	0.004	-0.002	-0.028	-0.016	0.002	0.019	-0.05
FREEC	0.091	-0.125	-0.025	0.008	-0.005	-0.023	0.031	0.017	0.037	0.019	0.019	0.005	0.014	-0.027	0.004	-0.031	0.018	0.022	-0.013	0.005	-0.012	-0.011
REMNANT.C	0.115	-0.038	-0.048	0.003	0.065	0.022	0.053	-0.018	-0.021	0.012	0.027	-0.013	0.034	0.001	-0.002	0.008	0	-0.027	0.006	0.02	-0.012	-0.095
VLDL.C	0.118	0.015	-0.015	0.027	0.049	0.035	0.023	-0.031	-0.07	0.019	0.024	-0.028	0.027	0.019	-0.052	0.021	-0.021	-0.018	0.011	0.022	-0.032	-0.128
log_XXL.VLDL.C	0.102	0.045	0.028	0.05	-0.03	0.066	0.007	0.012	-0.022	0.042	-0.161	-0.049	0.153	-0.114	0.131	-0.164	0.059	-0.08	0.008	-0.014	0.077	-0.031
log_XL.VLDL.C	0.088	0.059	0.046	0.041	-0.053	0.134	0.019	0.026	0.145	-0.055	0.077	0.009	0.099	0.242	-0.022	-0.004	0.028	-0.012	-0.075	-0.03	-0.007	-0.003
log_L.VLDL.C	0.083	0.076	0.044	0.018	-0.035	0.14	0.044	0.001	0.109	-0.054	0.151	0.019	-0.164	-0.194	-0.024	-0.034	-0.041	-0.02	0.055	0.022	0.024	-0.016
M.VLDL.C	0.111	0.05	0.025	0.014	0.026	0.061	0.051	-0.019	-0.08	0.026	-0.012	-0.034	0.012	0.002	-0.045	0.065	-0.009	0.024	0.015	0.037	-0.05	-0.123
S.VLDL.C	0.116	0	-0.037	0.022	0.051	0.018	-0.014	-0.039	-0.087	0.008	0.05	-0.003	0.017	0.02	-0.046	-0.046	-0.02	-0.058	-0.007	-0.003	0	-0.086
XS.VLDL.C	0.103	-0.051	-0.081	0.033	0.12	0.008	0.032	-0.045	-0.028	0.008	0.074	-0.018	0.043	0.019	-0.029	-0.006	-0.021	-0.053	-0.016	0.019	-0.001	-0.132
IDL.C	0.085	-0.111	-0.088	-0.034	0.074	-0.003	0.087	0.005	0.06	-0.003	0.027	0.013	0.038	-0.026	0.075	-0.014	0.033	-0.034	-0.003	0.012	0.023	-0.023
LDL.C	0.089	-0.113	-0.079	-0.062	-0.031	-0.01	0.011	0.025	0.062	-0.009	-0.022	-0.011	-0.001	-0.021	0.028	-0.011	0.007	0.002	-0.01	-0.014	0.013	0.034
L.LDL.C	0.091	-0.11	-0.08	-0.052	-0.004	-0.013	0.035	0.019	0.06	-0.008	-0.007	-0.015	0.012	-0.019	0.036	-0.008	0.016	-0.003	0.001	-0.005	0.013	0.019
M.LDL.C	0.087	-0.112	-0.08	-0.073	-0.046	-0.011	-0.006	0.03	0.065	-0.012	-0.032	-0.006	-0.009	-0.021	0.025	-0.014	0.003	0.007	-0.013	-0.02	0.013	0.051
S.LDL.C	0.083	-0.118	-0.075	-0.073	-0.078	0	-0.029	0.033	0.063	-0.007	-0.046	-0.004	-0.019	-0.026	0.012	-0.019	-0.01	0.005	-0.032	-0.025	0.012	0.044
HDL.C	-0.047	-0.142	0.148	0.029	-0.025	0.024	0.002	0.015	0	-0.005	-0.007	0.008	-0.019	-0.022	-0.005	-0.012	0	-0.003	-0.037	0	0.026	-0.024
HDL2.C	-0.053	-0.137	0.143	0.03	-0.024	0.032	0.018	0.011	-0.009	0.006	0.009	-0.061	-0.007	-0.029	-0.021	-0.005	-0.007	0.006	-0.045	-0.021	0.027	0.002
HDL3.C	0.039	-0.096	0.101	0.023	-0.001	-0.09	-0.105	-0.003	0.046	-0.086	-0.045	0.394	-0.078	0.063	0.093	-0.054	-0.007	-0.078	-0.033	0.053	0.006	-0.223
XL.HDL.C	-0.005	-0.121	0.059	0.201	-0.145	0.032	-0.048	0.019	0.026	0.005	-0.078	0.075	-0.018	-0.001	-0.041	0.027	-0.067	-0.004	-0.026	0.021	-0.001	-0.157
L.HDL.C	-0.055	-0.118	0.125	0.126	0.017	0.009	0.061	0	-0.024	0.009	0.036	-0.035	-0.014	-0.021	-0.001	0.025	0.004	0.016	-0.016	-0.025	0.044	0.051
M.HDL.C	-0.043	-0.066	0.165	-0.15	0.08	0.04	0.05	0.007	-0.009	0.021	0.034	-0.202	0.046	-0.019	-0.047	-0.012	0.004	0.005	-0.041	-0.034	0.002	-0.015
S.HDL.C	0.008	-0.085	0.046	-0.234	-0.041	-0.063	-0.135	-0.007	0.022	-0.082	0.026	0.162	-0.079	0.004	0.04	-0.14	0.039	-0.086	-0.084	-0.024	0.024	-0.048
log_XXL.VLDL.CE	0.099	0.035	0	0.053	-0.021	0.081	0.021	0.012	-0.026	0.046	-0.168	-0.048	0.149	-0.126	0.139	-0.181	0.078	-0.091	-0.001	-0.01	0.081	-0.049
log_XL.VLDL.CE	0.082	0.067	0.024	0.045	-0.044	0.144	0.033	0.023	0.145	-0.061	0.068	0.02	0.087	0.249	-0.016	-0.009	0.032	-0.015	-0.115	-0.036	-0.011	0.001
log_L.VLDL.CE	0.08	0.075	0.026	0.024	-0.033	0.145	0.048	-0.005	0.1	-0.05	0.153	0.011	-0.175	-0.208	-0.04	-0.041	-0.048	-0.033	0.047	0.028	0.019	-0.055
M.VLDL.CE	0.112	0.034	0.001	0.022	0.043	0.072	0.072	-0.02	-0.076	0.029	0.002	-0.053	0.03	-0.006	-0.037	0.036	-0.002	-0.005	0.009	0.038	-0.038	-0.14
S.VLDL.CE	0.113	-0.016	-0.059	0.022	0.06	0.032	-0.008	-0.028	-0.066	0.008	0.05	-0.016	0.047	0.018	-0.028	-0.07	-0.012	-0.076	0.01	0.009	0.011	-0.1
XS.VLDL.CE	0.1	-0.049	-0.086	0.041	0.119	0.02	0.039	-0.037	-0.015	0.014	0.062	-0.028	0.073	0.02	-0.023	-0.012	-0.013	-0.058	0.011	0.039	-0.006	-0.151
IDL.CE	0.084	-0.109	-0.086	-0.04	0.078	0.008	0.095	0.01	0.067	0	0.018	0.025	0.049	-0.031	0.089	-0.017	0.039	-0.041	0.003	0.024	0.021	-0.042
L.LDL.CE	0.093	-0.107	-0.078	-0.055	-0.008	-0.006	0.032	0.021	0.057	-0.005	-0.011	-0.024	0.013	-0.02	0.03	-0.008	0.013	-0.002	0.001	-0.005	0.01	0.016
M.LDL.CE	0.085	-0.111	-0.088	-0.074	-0.045	-0.007	-0.011	0.03	0.064	-0.012	-0.029	-0.02	-0.007	-0.023	0.027	-0.031	0.006	0	-0.018	-0.03	0.016	0.068
S.LDL.CE	0.078	-0.119	-0.088	-0.074	-0.074	0.003	-0.034	0.034	0.064	-0.007	-0.038	-0.017	-0.014	-0.028	0.022	-0.044	0.001	-0.007	-0.033	-0.036	0.015	0.069
XL.HDL.CE	-0.001	-0.112	0.057	0.203	-0.163	0.028	-0.081	0.02	0.023	0.004	-0.086	0.064	-0.017	0.008	-0.06	0.014	-0.081	-0.009	-0.018	0.013	0	-0.151
L.HDL.CE	-0.055	-0.115	0.13	0.125	0.02	0.01	0.063	0.001	-0.025	0.01	0.036	-0.034	-0.01	-0.019	0	0.029	0.006	0.019	-0.01	-0.02	0.042	0.046
M.HDL.CE	-0.047	-0.061	0.158	-0.153	0.078	0.047	0.052	0.013	-0.005	0.023	0.029	-0.215	0.051	-0.019	-0.046	-0.004	0.003	0.012	-0.037	-0.03	0.002	-0.018
S.HDL.CE	0.006	-0.101	-0.015	-0.218	-0.067	-0.051	-0.145	-0.002	0.032	-0.079	0.027	0.1	-0.086	-0.008	0.029	-0.169	0.042	-0.093	-0.105	-0.051	0.03	-0.007
log_XXL.VLDL.FC	0.097	0.056	0.072	0.039	-0.043	0.035	-0.019	0.01	-0.018	0.039	-0.152	-0.042	0.156	-0.101	0.12	-0.142	0.029	-0.068	0.022	-0.024	0.077	0.003
log_XL.VLDL.FC	0.089	0.048	0.063	0.032	-0.06	0.123	0.003	0.033	0.142	-0.052	0.077	0.003	0.112	0.234	-0.019	-0.008	0.027	-0.011	-0.037	-0.026	-0.004	-0.001
log_L.VLDL.FC	0.083	0.069	0.064	0.008	-0.032	0.13	0.037	0.011	0.12	-0.059	0.155	0.032	-0.149	-0.192	0.012	-0.041	-0.027	-0.012	0.061	0.01	0.049	0.052
log_M.VLDL.FC	0.104	0.067	0.026	-0.023	0.041	0.016	0.028	-0.011	-0.104	0.029	-0.096	0.046	-0.001	-0.063	0.072	-0.022	0.037	-0.006	-0.08	-0.017	0.004	0.04
S.VLDL.FC	0.116	0.028	0.004	0.022	0.033	-0.007	-0.026	-0.057	-0.119	0.007	0.048	0.02	-0.038	0.022	-0.076	0	-0.032	-0.023	-0.038	-0.023	-0.018	-0.055
XS.VLDL.FC	0.104	-0.052	-0.067	0.016	0.117	-0.017	0.016	-0.058	-0.055	-0.004	0.096	0.004	-0.019	0.016	-0.041	0.006	-0.038	-0.041	-0.07	-0.021	0.008	-0.089
IDL.FC	0.087	-0.113	-0.09	-0.018	0.064	-0.028	0.068	-0.008	0.043	-0.009	0.048	-0.016	0.01	-0.015	0.04	-0.006	0.018	-0.018	-0.016	-0.017	0.026	0.022
L.LDL.FC	0.086	-0.119	-0.082	-0.041	0.011	-0.033	0.045	0.013	0.069	-0.014	0.007	0.012	0.008	-0.017	0.052	-0.007	0.023	-0.006	0.001	-0.006	0.022	0.029
M.LDL.FC	0.093	-0.108	-0.043	-0.063	-0.049	-0.026	0.014	0.027	0.065	-0.015	-0.044	0.057	-0.019	-0.013	0.016	0.059	-0.009	0.038	0.006	0.023	0	-0.022
S.LDL.FC	0.092	-0.105	-0.017	-0.063	-0.084	-0.011	-0.004	0.026	0.052	-0.005	-0.077	0.047	-0.037	-0.014	-0.029	0.085	-0.055	0.054	-0.023	0.022	-0.001	-0.062
XL.HDL.FC	-0.017	-0.134	0.06	0.181	-0.086	0.043	0.045	0.016	0.031	0.006	-0.052	0.102	-0.019	-0.026	0.014	0.063	-0.022	0.01	-0.046	0.041	-0.006	-0.16
L.HDL.FC	-0.054	-0.127	0.109	0.127	0.006	0.005	0.056	-0.002	-0.021	0.007	0.036	-0.035	-0.024	-0.026	-0.006	0.011	-0.003	0.007	-0.034	-0.042	0.05	0.066
M.HDL.FC	-0.022	-0.083	0.187	-0.132	0.086	0.007	0.035	-0.022	-0.023	0.01	0.052	-0.138	0.026	-0.017	-0.047	-0.046	0.01	-0.03	-0.054	-0.053	0	-0.002
S.HDL.FC	0.009	0.015	0.203	-0.144	0.063	-0.063	-0.024	-0.019	-0.022	-0.044	0.009	0.25	-0.009	0.038	0.052	0.03	0.009	-0.013	0.028	0.071	-0.011	-0.143
log_XXL.VLDL.PL	0.098	0.048	0.074	0.025	-0.067	0.063	-0.013	0.027	-0.027	0.048	-0.15	-0.049	0.15	-0.087	0.097	-0.121	0.012	-0.07	0.002	-0.025	0.061	-0.018
log_XL.VLDL.PL	0.086	0.05	0.074	0.017	-0.061	0.126	0.011	0.037	0.154	-0.056	0.079	0	0.117	0.234	0.005	-0.022	0.052	-0.015	-0.052	-0.042	0.007	0.05
log_L.VLDL.PL	0.084	0.075	0.06	0	-0.044	0.134	0.04	0.012	0.105	-0.051	0.151	0.015	-0.163	-0.183	-0.008	-0.012	-0.016	0.005	0.072	0.02	0.017	0.043
M.VLDL.PL	0.105	0.071	0.051	-0.012	-0.001	0.056	0.024	-0.011	-0.078	0.023	-0.037	-0.007	-0.009	0.006	-0.048	0.102	-0.014	0.063	0.018	0.04	-0.065	-0.107
S.VLDL.PL	0.113	0.038	0.011	0.025	0.02	-0.006	-0.035	-0.065	-0.129	0.013	0.049	-0.001	-0.043	0.021	-0.099	-0.002	-0.041	-0.029	-0.05	-0.03	-0.029	-0.069
XS.VLDL.PL	0.105	-0.057	-0.073	0.011	0.089	-0.035	0.027	-0.059	-0.039	0.001	0.099	-0.062	-0.021	0.006	-0.048	0.006	-0.018	-0.023	-0.057	-0.045	0.005	-0.014
IDL.PL	0.099	-0.093	-0.072	-0.024	0.056	-0.046	0.06	-0.013	0.044	-0.013	0.044	0.009	0.015	-0.005	0.045	-0.004	0.025	-0.018	0.003	-0.009	0.012	0.012
L.LDL.PL	0.095	-0.104	-0.058	-0.06	0.021	-0.018	0.054	0.012	0.052	-0.008	0.004	0.006	0.014	-0.018	0.045	0.012	0.03	0.006	0.014	0.012	0.009	0.012
M.LDL.PL	0.105	-0.082	-0.014	-0.067	-0.038	-0.009	0.025	0.014	0.029	0.002	-0.033	0.008	-0.003	-0.014	-0.011	0.07	0.001	0.047	0.024	0.027	-0.023	-0.018
S.LDL.PL	0.095	-0.095	0.029	-0.063	-0.089	0.002	0.003	0.02	0.037	0.007	-0.081	-0.014	-0.025	-0.02	-0.055	0.105	-0.033	0.082	0.008	0.027	-0.029	-0.03
XL.HDL.PL	-0.044	-0.134	0.046	0.181	-0.035	0.029	0.033	-0.003	-0.01	0.008	0.023	0.005	-0.027	-0.037	0.013	-0.029	0.016	-0.032	-0.056	-0.022	0.026	-0.012
L.HDL.PL	-0.052	-0.129	0.139	0.084	0.023	-0.004	0.03	-0.005	-0.009	0	0.046	-0.027	0.001	-0.021	0.023	-0.048	0.027	-0.028	-0.013	-0.044	0.046	0.081
M.HDL.PL	-0.014	-0.069	0.212	-0.116	0.052	-0.007	0.011	-0.031	-0.018	0.012	0.036	-0.123	0.033	-0.012	-0.051	-0.055	0.013	-0.037	-0.032	-0.052	-0.023	-0.005
S.HDL.PL	-0.015	0.026	0.206	-0.169	0.049	-0.031	-0.033	-0.017	-0.005	-0.008	-0.011	0.095	0.03	0.02	0.017	0.003	0	-0.005	0.036	0.054	-0.026	-0.071
TOTCHO	0.08	-0.119	0.113	-0.014	-0.012	-0.017	0.021	-0.016	-0.007	0.017	-0.02	-0.031	-0.012	0.018	-0.024	0.034	-0.008	0.02	0.016	0.016	-0.013	-0.016
PC	0.081	-0.101	0.134	-0.001	-0.005	-0.021	0.014	-0.026	-0.041	0.011	-0.006	-0.033	-0.039	0.032	-0.024	0.065	-0.019	0.006	-0.002	0.002	-0.023	-0.029
SM	0.073	-0.144	0.026	-0.011	-0.027	0.033	-0.016	-0.004	-0.003	0.012	0	-0.068	0.007	0.031	-0.026	-0.003	0.039	0.089	0.072	0.075	0.031	0.004
TOTPG	0.085	-0.086	0.129	-0.006	-0.023	-0.043	0.035	-0.016	-0.032	0.028	-0.01	-0.046	-0.032	0.032	-0.028	0.068	-0.053	0.008	-0.001	0.019	-0.024	-0.012
TOTFA	0.106	-0.032	0.101	-0.006	-0.028	-0.019	-0.002	-0.021	-0.058	0.034	-0.016	-0.025	-0.024	0.05	-0.051	0.1	-0.032	0.079	0.049	0.079	-0.061	0.014
FAW3	0.048	-0.088	0.033	0.038	0.202	0.172	-0.229	-0.11	0.08	-0.012	-0.113	0.03	0.026	-0.028	-0.032	0.014	-0.038	0.069	0.042	0.034	-0.074	0.078
DHA	0.054	-0.077	0.037	0.046	0.197	0.161	-0.253	-0.101	0.037	0.029	-0.073	0.012	-0.006	-0.011	-0.054	-0.013	-0.001	0.07	0.029	0.065	-0.071	0.097
FAW6	0.088	-0.088	0.059	-0.041	-0.064	0.085	0.03	0.088	-0.198	0.044	0.006	0.017	-0.053	0.092	-0.019	0.053	0.032	0.007	0.088	0.078	-0.054	0.1
LA	0.081	-0.087	0.042	-0.046	-0.106	0.087	0.049	0.126	-0.237	0.033	0.022	0.032	-0.049	0.088	-0.003	0.05	0.065	-0.018	0.083	0.056	-0.072	0.107
PUFA	0.088	-0.097	0.059	-0.028	-0.01	0.114	-0.027	0.052	-0.156	0.036	-0.021	0.022	-0.041	0.074	-0.024	0.05	0.02	0.022	0.087	0.077	-0.064	0.106
log_MUFA	0.106	0.011	0.102	-0.001	-0.018	-0.066	-0.026	-0.059	-0.032	0.022	-0.005	-0.057	-0.033	0.014	0.049	0.049	-0.044	0.056	-0.065	0.04	0.063	0.031
log_SAFA	0.104	-0.026	0.106	-0.006	-0.035	-0.075	0.039	-0.024	0.032	0.045	-0.049	-0.004	0.039	0.012	-0.06	0.048	0.005	0.074	0.086	0.067	-0.078	0.062
FAW3.FA	-0.025	-0.068	-0.033	0.056	0.239	0.208	-0.254	-0.107	0.121	-0.037	-0.109	0.035	0.04	-0.047	-0.027	-0.016	-0.038	0.043	0.015	-0.01	-0.056	0.037
DHA.FA	-0.013	-0.061	-0.025	0.065	0.244	0.201	-0.291	-0.102	0.076	0.011	-0.071	0.019	0.006	-0.032	-0.039	-0.056	0.004	0.048	-0.006	0.027	-0.055	0.073
FAW6.FA	-0.064	-0.077	-0.094	-0.05	-0.06	0.176	0.054	0.179	-0.237	0.003	0.058	0.068	-0.066	0.084	0.013	-0.033	0.068	-0.113	0.058	-0.011	-0.015	0.052
LA.FA	-0.057	-0.065	-0.096	-0.05	-0.115	0.149	0.073	0.203	-0.262	-0.011	0.072	0.077	-0.052	0.07	0.026	-0.023	0.101	-0.125	0.046	-0.034	-0.046	0.055
PUFA.FA	-0.065	-0.092	-0.094	-0.024	0.031	0.229	-0.042	0.12	-0.166	-0.011	0.012	0.072	-0.044	0.057	0.002	-0.035	0.047	-0.085	0.057	-0.013	-0.033	0.059
MUFA.FA	0.066	0.097	0.075	0.02	-0.004	-0.131	-0.064	-0.125	0.003	-0.018	0.05	-0.124	-0.072	-0.021	0.145	0.042	-0.104	0.043	-0.238	-0.017	0.203	-0.069
SAFA.FA	0.027	0.032	0.068	0.016	-0.051	-0.233	0.164	-0.044	0.295	0.045	-0.091	0.04	0.179	-0.074	-0.203	0.005	0.058	0.094	0.224	0.047	-0.219	-0.011
UNSAT	-0.044	-0.09	-0.064	0	0.197	0.241	-0.157	0.005	-0.01	-0.062	-0.044	0.04	0.016	-0.002	0.009	0.003	0.007	0.024	0.008	-0.008	0.008	0.009
ALA	0.056	0.013	0.035	0.093	0.107	-0.08	-0.069	0.253	-0.017	-0.294	-0.061	-0.092	0.031	-0.043	0.007	0.041	-0.13	-0.061	-0.045	0.039	-0.065	0.089
GLN	-0.008	-0.006	0.004	-0.052	0.069	0.032	0.122	0.187	-0.051	0.09	0.076	0.301	0.321	-0.199	-0.101	-0.084	-0.217	0.326	-0.12	-0.086	-0.259	0.164
GLY	0.001	-0.025	-0.038	0.057	-0.015	-0.044	0.007	0.125	-0.14	-0.215	0.126	-0.041	-0.011	0.001	0.042	-0.409	0.109	0.661	-0.08	0.087	0.031	-0.186
log_HIS	0.023	0.003	0.006	0.037	0.055	-0.075	-0.059	0.262	-0.011	0.15	0.145	0.011	0.038	0.029	-0.083	-0.292	-0.517	-0.179	-0.136	0.043	0.074	-0.079
log_ILE	0.069	0.072	0.049	0.042	0.1	-0.026	-0.048	0.245	0.054	0.237	-0.052	0.038	-0.071	0.001	-0.069	0.095	0.059	0.01	-0.034	0.027	-0.014	-0.057
LEU	0.069	0.061	0.053	0.039	0.087	-0.061	-0.078	0.275	0.084	0.226	-0.045	-0.017	-0.09	0.051	-0.089	0.094	0.023	0.014	0.005	0.065	-0.002	-0.119
VAL	0.044	0.044	0.013	0.031	0.168	-0.075	-0.066	0.326	0.139	0.244	-0.054	0.018	-0.132	0.022	-0.092	0.052	0.125	-0.079	0.037	-0.025	0.013	-0.032
PHE	0.044	0.013	-0.008	0.078	0.077	-0.146	-0.134	0.224	0.057	-0.028	0.083	-0.182	-0.137	0.064	0.025	-0.243	0.326	0.031	0.035	0.164	0.022	-0.044
TYR	0.027	0.029	0.049	0.044	0.148	-0.114	-0.006	0.282	0.14	0.154	-0.03	-0.023	-0.118	-0.071	-0.038	-0.096	0.153	-0.098	-0.138	-0.092	-0.178	0.12
log_GLC	0.027	0.013	0.03	0.005	0.07	-0.013	-0.118	0.17	-0.032	-0.151	0.009	-0.034	-0.02	-0.039	0.148	0.181	0.036	0.126	0.236	-0.8	-0.027	-0.261
log_LAC	0.039	0.026	0.016	0.044	0.014	-0.091	-0.147	0.166	-0.035	-0.329	0.058	-0.095	0.13	-0.127	0.119	0.2	0.008	-0.128	-0.059	0.253	-0.069	0.031
log_PYR	0.032	0.025	0.053	0.038	0.037	-0.087	-0.084	0.163	-0.015	-0.385	-0.057	-0.168	0.004	-0.037	0.223	0.246	-0.081	-0.093	-0.061	0.142	-0.144	-0.001
CIT	-0.009	-0.021	-0.022	0.043	-0.112	-0.049	-0.122	0.065	-0.094	-0.129	0.248	0.079	0.371	-0.29	-0.253	0.096	0.207	-0.134	-0.211	-0.052	-0.23	0.008
log_GLOL	0.052	0.028	-0.005	0.098	-0.112	-0.061	-0.21	0.037	-0.068	-0.062	0.056	-0.094	-0.015	0.053	-0.166	-0.165	-0.116	-0.068	0.061	-0.074	0.031	-0.064
log_ACACE	-0.017	-0.035	-0.013	-0.002	-0.17	-0.01	-0.255	-0.088	0.027	0.288	0.276	-0.075	0.09	-0.094	0.124	0.046	0.237	-0.047	0.07	0.011	-0.04	-0.078
log_ACE	0.003	-0.011	0.003	0.032	-0.02	-0.006	-0.082	-0.021	0.005	0.312	0.176	-0.039	-0.084	0.059	0.575	0.122	-0.179	0.165	-0.271	-0.002	-0.309	0.053
log_BOHBUT	-0.014	-0.042	-0.019	0	-0.208	-0.005	-0.288	-0.095	-0.008	0.19	0.265	-0.025	0.166	-0.074	0.05	0.059	0.133	-0.001	0.106	0.082	-0.034	-0.097
ALB	0.028	-0.024	0.047	-0.077	0.019	-0.046	-0.116	0.151	-0.006	0.064	0.192	-0.003	0.265	0.049	0.139	0.015	-0.372	0.011	0.485	0.051	0.245	0.143
CREA	0.033	0.033	0.005	-0.041	0.088	0.005	-0.078	0.135	-0.053	0.069	0.056	0.177	0.142	-0.099	-0.103	0.345	0.142	0.19	-0.241	0.036	0.658	0.067
GP	0.086	0.053	0.057	0.007	0.022	-0.014	-0.11	0.068	-0.07	-0.051	0.001	-0.089	-0.009	0.119	0.037	-0.007	0.111	0.211	0.248	0.178	-0.014	-0.032
Principal component analysis was conducted for 157 metabolite measures in FINRISK97. General linear regression model was calculated between LPS and the loadings of the first 22 principal components explaining > 95% of variance. The analyses were adjusted for age, sex, BMI, and current smoking status. The β-values are shown. The first 22 principal components are presented. Factor loadings ≤ -0.10 …
