# Supplementary material for: Endotoxemia is associated with an adverse metabolic profile
Source: Innate Immun. 2020 Nov 27;27(1):3–14. doi: 10.1177/1753425920971702 (PMC7780360; doi:10.1177/1753425920971702)
Supplement: sj-xlsx-4-ini-10.1177_1753425920971702 - Supplemental material for Endotoxemia is associated with an adverse metabolic profile [file sj-xlsx-4-ini-10.1177_1753425920971702.xlsx]

## Sheet: Sheet1
Supplementary Table 2. Mean (SD) concentrations of metabolites in each cohort.
			FINRISK97		Parogene		FinnTwin16
Metabolite abbreviation	Metabolite name	Unit	mean	s.d.	mean	s.d.	mean	s.d.
XXL.VLDL.P	Concentration of chylomicrons and extremely large VLDL particles	μmol/l	0.000184	0.000148	0.000138	0.0001403	0.000139	0.00014
XL.VLDL.P	Concentration of very large VLDL particles	μmol/l	0.000684	0.00068	0.000798	0.000825	0.000788	0.000781
L.VLDL.P	Concentration of large VLDL particles	μmol/l	0.00357	0.00319	0.005035	0.004405	0.00494	0.00407
M.VLDL.P	Concentration of medium VLDL particles	μmol/l	0.01412	0.00858	0.016078	0.01078	0.01709	0.00999
S.VLDL.P	Concentration of small VLDL particles	μmol/l	0.03623	0.01444	0.026788	0.01109	0.02681	0.0108
XS.VLDL.P	Concentration of very small VLDL particles	μmol/l	0.05781	0.01668	0.03315	0.00846	0.03206	0.009
IDL.P	Concentration of IDL particles	μmol/l	0.1448	0.03634	0.0803	0.02324	0.09017	0.02167
L.LDL.P	Concentration of large LDL particles	μmol/l	0.2274	0.0598	0.13012	0.03962	0.15507	0.03716
M.LDL.P	Concentration of medium LDL particles	μmol/l	0.1749	0.04999	0.10518	0.03347	0.1276	0.0329
S.LDL.P	Concentration of small LDL particles	μmol/l	0.20042	0.05451	0.12504	0.03697	0.14557	0.03626
XL.HDL.P	Concentration of very large HDL particles	μmol/l	0.75696	0.25548	0.39266	0.20056	0.30212	0.2173
L.HDL.P	Concentration of large HDL particles	μmol/l	1.4131	0.57311	0.96632	0.45213	1.2865	0.56914
M.HDL.P	Concentration of medium HDL particles	μmol/l	1.75225	0.4842	1.73996	0.39506	2.22206	0.45016
S.HDL.P	Concentration of small HDL particles	μmol/l	4.53045	0.69713	4.70254	0.52876	4.84266	0.48138
VLDL.D	Mean diameter for VLDL particles	nm	35.3767	1.04855	36.754	1.55463	37.137	1.57479
LDL.D	Mean diameter for LDL particles	nm	23.7068	0.15671	23.5579	0.15514	23.5215	0.17958
HDL.D	Mean diameter for HDL particles	nm	10.2095	0.2869	9.846	0.27005	9.93591	0.26874
NMR_APOA1	Apolipoprotein A-I	g/l	1.58166	0.22699	1.29559	0.18874	1.78295	0.23553
NMR_APOB	Apolipoprotein B	g/l	1.02611	0.24258	0.70102	0.18451	0.90965	0.21425
APOB.APOA1	Ratio of apolipoprotein B to apolipoprotein A-I	%	0.66297	0.18692	0.54925	0.15491	0.51788	0.13754
XXL.VLDL.L	Total lipids in chylomicrons and extremely large VLDL	mmol/l	0.03987	0.03213	0.02913	0.02997	0.02738	0.03258
XL.VLDL.L	Total lipids in very large VLDL	mmol/l	0.07106	0.06843	0.07652	0.07999	0.07597	0.076
L.VLDL.L	Total lipids in large VLDL	mmol/l	0.21537	0.18997	0.28774	0.25443	0.29455	0.24786
M.VLDL.L	Total lipids in medium VLDL	mmol/l	0.48913	0.29258	0.53012	0.35562	0.59663	0.34291
S.VLDL.L	Total lipids in small VLDL	mmol/l	0.73168	0.28393	0.51436	0.20983	0.57555	0.22248
XS.VLDL.L	Total lipids in very small VLDL	mmol/l	0.74129	0.20832	0.41164	0.10683	0.45812	0.12621
IDL.L	Total lipids in IDL	mmol/l	1.45931	0.36565	0.79664	0.24165	1.12957	0.26569
L.LDL.L	Total lipids in large LDL	mmol/l	1.60896	0.42006	0.91771	0.28632	1.4139	0.34791
M.LDL.L	Total lipids in medium LDL	mmol/l	0.88513	0.24846	0.53278	0.17056	0.83513	0.22542
S.LDL.L	Total lipids in small LDL	mmol/l	0.56228	0.15073	0.34873	0.10425	0.53052	0.14525
XL.HDL.L	Total lipids in very large HDL	mmol/l	0.77466	0.25979	0.39602	0.20454	0.35042	0.24927
L.HDL.L	Total lipids in large HDL	mmol/l	0.88925	0.36916	0.60589	0.28957	0.98319	0.44973
M.HDL.L	Total lipids in medium HDL	mmol/l	0.73479	0.21219	0.73143	0.17216	1.2087	0.24706
S.HDL.L	Total lipids in small HDL	mmol/l	1.00332	0.15647	1.03731	0.11805	1.2955	0.14752
SERUM.TG	Serum total triglycerides	mmol/l	1.37522	0.70066	1.25351	0.62123	1.30225	0.59771
VLDL.TG	Triglycerides in VLDL	mmol/l	0.7405	0.46912	0.84244	0.55943	0.88516	0.51803
TRIGLYCERIDES IN VLDL LIPIDO	Triglycerides in VLDL lipido	mmol/l					0.70701	0.4376
XXL.VLDL.TG	Triglycerides in chylomicrons and extremely large VLDL	mmol/l	0.02673	0.02162	0.02145	0.02135	0.01959	0.02321
XL.VLDL.TG	Triglycerides in very large VLDL	mmol/l	0.03511	0.03859	0.05175	0.05194	0.05046	0.05027
L.VLDL.TG	Triglycerides in large VLDL	mmol/l	0.10392	0.10101	0.17702	0.1542	0.18408	0.15131
M.VLDL.TG	Triglycerides in medium VLDL	mmol/l	0.2058	0.14393	0.29712	0.20623	0.32782	0.20117
S.VLDL.TG	Triglycerides in small VLDL	mmol/l	0.23955	0.12007	0.23563	0.11093	0.23788	0.11096
XS.VLDL.TG	Triglycerides in very small VLDL	mmol/l	0.1427	0.06347	0.10703	0.0346	0.10463	0.03541
IDL.TG	Triglycerides in IDL	mmol/l	0.17223	0.07516	0.11356	0.02959	0.10632	0.03482
LDL.TG	Triglycerides in LDL	mmol/l	0.28232	0.13773	0.16765	0.04751
L.LDL.TG	Triglycerides in large LDL	mmol/l	0.16023	0.0728	0.09353	0.02568
M.LDL.TG	Triglycerides in medium LDL	mmol/l	0.07709	0.0407	0.0463	0.01368
S.LDL.TG	Triglycerides in small LDL	mmol/l	0.04503	0.02468	0.02818	0.00922
HDL.TG	Triglycerides in HDL	mmol/l	0.18023	0.06436	0.12957	0.03476
XL.HDL.TG	Triglycerides in very large HDL	mmol/l	0.0243	0.01077	0.01094	0.0071	0.01546	0.00596
L.HDL.TG	Triglycerides in large HDL	mmol/l	0.04471	0.01951	0.02226	0.01215
M.HDL.TG	Triglycerides in medium HDL	mmol/l	0.04929	0.02004	0.0423	0.01239
S.HDL.TG	Triglycerides in small HDL	mmol/l	0.06147	0.02606	0.0546	0.01347	0.04444	0.01488
SERUM.C	Serum total cholesterol	mmol/l	5.46751	1.07282	3.27706	0.81534	4.98121	0.88638
ESTC	Esterified cholesterol	mmol/l	3.89463	0.77664	2.24578	0.59315
FREEC	Free cholesterol	mmol/l	1.57327	0.3083	1.04664	0.22843
REMNANT.C	Remnant cholesterol (non-HDL, non-LDL-cholesterol)	mmol/l	1.90531	0.5421	0.98706	0.35651
VLDL.C	Total cholesterol in VLDL	mmol/l	0.99452	0.36007	0.52428	0.24133
XXL.VLDL.C	Total cholesterol in chylomicrons and extremely large VLDL	mmol/l	0.00875	0.00683	0.00442	0.00494
XL.VLDL.C	Total cholesterol in very large VLDL	mmol/l	0.02265	0.01823	0.0132	0.01496
L.VLDL.C	Total cholesterol in large VLDL	mmol/l	0.07053	0.05609	0.05952	0.05481	0.05777	0.05061
M.VLDL.C	Total cholesterol in medium VLDL	mmol/l	0.17932	0.09528	0.12719	0.08462	0.1519	0.08061
S.VLDL.C	Total cholesterol in small VLDL	mmol/l	0.32504	0.11218	0.1539	0.06542	0.21221	0.07829
XS.VLDL.C	Total cholesterol in very small VLDL	mmol/l	0.39694	0.1002	0.1843	0.05446
IDL.C	Total cholesterol in IDL	mmol/l	0.9107	0.23499	0.46682	0.16558	0.71347	0.16692
TOTAL CHOLESTEROL IN IDL LIPIDO	Total cholesterol in IDL lipido	mmol/l					0.211	0.09352
LDL.C	Total cholesterol in LDL	mmol/l	1.9949	0.58521	1.0976	0.43978	1.87028	0.52304
TOTAL CHOLESTEROL IN LDL LIPIDO	Total cholesterol in LDL lipido	mmol/l					2.91551	0.63439
L.LDL.C	Total cholesterol in large LDL	mmol/l	1.06714	0.29844	0.58079	0.21489	0.96458	0.25338
M.LDL.C	Total cholesterol in medium LDL	mmol/l	0.57423	0.18089	0.33001	0.13144	0.56609	0.16897
S.LDL.C	Total cholesterol in small LDL	mmol/l	0.35365	0.10929	0.20394	0.07833	0.33853	0.10231
HDL.C	Total cholesterol in HDL	mmol/l	1.56832	0.39238	1.1948	0.32602	1.77165	0.41932
HDL2.C	Total cholesterol in HDL2	mmol/l	1.00801	0.37153	0.72842	0.30499	1.23813	0.43429
HDL3.C	Total cholesterol in HDL3	mmol/l	0.5626	0.04769	0.46638	0.02947	0.53571	0.04974
XL.HDL.C	Total cholesterol in very large HDL	mmol/l	0.4091	0.12626	0.18603	0.09987	0.15474	0.10781
L.HDL.C	Total cholesterol in large HDL	mmol/l	0.43797	0.20171	0.28576	0.15396	0.45494	0.239
M.HDL.C	Total cholesterol in medium HDL	mmol/l	0.31982	0.12863	0.33694	0.0973	0.62786	0.13423
S.HDL.C	Total cholesterol in small HDL	mmol/l	0.41048	0.07507	0.41063	0.06139
XXL.VLDL.CE	Cholesterol esters in chylomicrons and extremely large VLDL	mmol/l	0.005702	0.00418	0.00245	0.00258
XL.VLDL.CE	Cholesterol esters in very large VLDL	mmol/l	0.01206	0.00986	0.0075	0.00784
L.VLDL.CE	Cholesterol esters in large VLDL	mmol/l	0.04307	0.03063	0.03294	0.02581	0.02687	0.02311
M.VLDL.CE	Cholesterol esters in medium VLDL	mmol/l	0.11821	0.05684	0.06864	0.04173	0.08285	0.04027
S.VLDL.CE	Cholesterol esters in small VLDL	mmol/l	0.21923	0.07371	0.08554	0.04071
XS.VLDL.CE	Cholesterol esters in very small VLDL	mmol/l	0.28036	0.06792	0.1249	0.03779
IDL.CE	Cholesterol esters in IDL	mmol/l	0.64997	0.16582	0.3308	0.12073
L.LDL.CE	Cholesterol esters in large LDL	mmol/l	0.76206	0.22614	0.40392	0.16326	0.69695	0.19273
M.LDL.CE	Cholesterol esters in medium LDL	mmol/l	0.40427	0.14746	0.22234	0.10663	0.40855	0.13234
S.LDL.CE	Cholesterol esters in small LDL	mmol/l	0.24896	0.08937	0.13919	0.06362
XL.HDL.CE	Cholesterol esters in very large HDL	mmol/l	0.30458	0.09441	0.14041	0.07421	0.11374	0.076
L.HDL.CE	Cholesterol esters in large HDL	mmol/l	0.34386	0.1529	0.22811	0.11759	0.35956	0.18483
M.HDL.CE	Cholesterol esters in medium HDL	mmol/l	0.25307	0.10557	0.27591	0.07742	0.51119	0.10629
S.HDL.CE	Cholesterol esters in small HDL	mmol/l	0.30181	0.06626	0.30913	0.05396
XXL.VLDL.FC	Free cholesterol in chylomicrons and extremely large VLDL	mmol/l	0.00305	0.00276	0.00199	0.00243
XL.VLDL.FC	Free cholesterol in very large VLDL	mmol/l	0.01059	0.00845	0.00577	0.00718
L.VLDL.FC	Free cholesterol in large VLDL	mmol/l	0.02745	0.02604	0.02658	0.02943	0.0312	0.02775
M.VLDL.FC	Free cholesterol in medium VLDL	mmol/l	0.06111	0.04033	0.05885	0.04443	0.06977	0.04134
S.VLDL.FC	Free cholesterol in small VLDL	mmol/l	0.10585	0.04092	0.06854	0.02827	0.08198	0.03071
XS.VLDL.FC	Free cholesterol in very small VLDL	mmol/l	0.11661	0.0336	0.0594	0.01873
IDL.FC	Free cholesterol in IDL	mmol/l	0.26062	0.07022	0.13602	0.04697	0.20906	0.05312
L.LDL.FC	Free cholesterol in large LDL	mmol/l	0.30492	0.07288	0.17687	0.05297	0.26732	0.06201
M.LDL.FC	Free cholesterol in medium LDL	mmol/l	0.17001	0.03502	0.10817	0.02483
S.LDL.FC	Free cholesterol in small LDL	mmol/l	0.10472	0.02186	0.06474	0.01528
XL.HDL.FC	Free cholesterol in very large HDL	mmol/l	0.10454	0.03454	0.04562	0.02701	0.04349	0.03144
L.HDL.FC	Free cholesterol in large HDL	mmol/l	0.09413	0.04921	0.05765	0.03648	0.09623	0.05532
M.HDL.FC	Free cholesterol in medium HDL	mmol/l	0.06677	0.02425	0.06102	0.02052	0.11664	0.0282
S.HDL.FC	Free cholesterol in small HDL	mmol/l	0.10871	0.02205	0.1015	0.01422
XXL.VLDL.PL	Phospholipids in chylomicrons and extremely large VLDL	mmol/l	0.00439	0.00387	0.00332	0.00384	0.00364	0.00403
XL.VLDL.PL	Phospholipids in very large VLDL	mmol/l	0.0133	0.01228	0.0116	0.01328	0.01286	0.01292
L.VLDL.PL	Phospholipids in large VLDL	mmol/l	0.04093	0.03495	0.0512	0.04586	0.05426	0.04462
M.VLDL.PL	Phospholipids in medium VLDL	mmol/l	0.10404	0.05922	0.10581	0.06716	0.11776	0.06367
S.VLDL.PL	Phospholipids in small VLDL	mmol/l	0.16709	0.06214	0.12484	0.04313	0.12801	0.04454
XS.VLDL.PL	Phospholipids in very small VLDL	mmol/l	0.20169	0.05891	0.12031	0.03339	0.14545	0.03933
IDL.PL	Phospholipids in IDL	mmol/l	0.37623	0.08995	0.22171	0.06018	0.31369	0.07125
L.LDL.PL	Phospholipids in large LDL	mmol/l	0.3816	0.08247	0.24338	0.0604	0.35428	0.07152
M.LDL.PL	Phospholipids in medium LDL	mmol/l	0.2337	0.04915	0.15647	0.0348	0.22188	0.04468
S.LDL.PL	Phospholipids in small LDL	mmol/l	0.16366	0.0324	0.11661	0.02327
XL.HDL.PL	Phospholipids in very large HDL	mmol/l	0.34125	0.13964	0.1995	0.10738	0.19249	0.1383
L.HDL.PL	Phospholipids in large HDL	mmol/l	0.40643	0.16099	0.29788	0.12929	0.48394	0.20267
M.HDL.PL	Phospholipids in medium HDL	mmol/l	0.3657	0.08857	0.35219	0.0762	0.53478	0.10905
S.HDL.PL	Phospholipids in small HDL	mmol/l	0.53121	0.10439	0.57209	0.07741
CH3 GROUPS OF MOBILE LIPIDS	CH3-groups of mobile lipids						3120¹	859000¹
CH2 GROUPS OF MOBILE LIPIDS	CH2-groups of mobile lipids						10200000¹	4870000¹
DOUBLE BOND PROTONS OF MOBILE LIPIDS	Double bond protons of mobile lipids						609000¹	202000¹
TOTCHO	Total cholesterol	mmol/l	2.75251	0.43986	1.89013	0.30276
PC	Phosphatidylcholine and other cholines	mmol/l	2.26512	0.4039	1.55356	0.28105
SM	Sphingomyelins	mmol/l	0.59016	0.08901	0.35798	0.0703
TOTPG	Total phosphoglycerides	mmol/l	2.26592	0.45921	1.52137	0.28742
TOTFA	Total fatty acids	mmol/l	13.5763	3.05552	9.19555	2.08216
FAW3	Omega-3 fatty acids	mmol/l	0.64133	0.20529	0.39411	0.15411
DHA	22:6, docosahexaenoic acid	mmol/l	0.21686	0.07515	0.12185	0.05844
FAW6	Omega-6 fatty acids	mmol/l	4.30461	0.78543	2.83455	0.54902
LA	18:2, linoleic acid	mmol/l	3.4428	0.65167	2.23101	0.49514
PUFA	Polyunsaturated fatty acids	mmol/l	4.94571	0.89165	3.22777	0.65545
MUFA	Monounsaturated fatty acids: 16:1, 18:1	mmol/l	3.56638	1.1367	2.66594	0.84055
SAFA	Saturated fatty acids	mmol/l	5.0609	1.27034	3.30177	0.76355
FAW3.FA	Ratio of omega-3 fatty acids to total fatty acids	%	4.79131	1.37204	4.26684	1.34172
DHA.FA	Ratio of 22:6 docosahexaenoic acid to total fatty acids	%	1.61189	0.48109	1.31854	0.54739
FAW6.FA	Ratio of omega-6 fatty acids to total fatty acids	%	32.123	3.42365	31.1635	3.33256
LA.FA	Ratio of 18:2 linoleic acid to total fatty acids	%	25.7337	3.36079	24.4486	3.22171
PUFA.FA	Ratio of polyunsaturated fatty acids to total fatty acids	%	36.9139	3.87482	35.4207	3.85715
MUFA.FA	Ratio of monounsaturated fatty acids to total fatty acids	%	25.9421	2.95036	28.6385	3.37606
SAFA.FA	Ratio of saturated fatty acids to total fatty acids	%	37.1603	2.14855	35.9406	1.80356
UNSAT	Estimated degree of unsaturation	%	1.19085	0.06739	1.24837	0.08173
ALA	Alanine	mmol/l	0.44604	0.06787	0.35043	0.06015	153000¹	26800¹
GLN	Glutamine	mmol/l	0.4725	0.06992	0.4448	0.07393	173000¹	28600¹
GLY	Glycine	mmol/l	0.3281	0.05984	0.26785	0.05949
HIS	Histidine	mmol/l	0.06952	0.01158	0.05996	0.00905	23700¹	4590¹
ILE	Isoleucine	mmol/l	0.05981	0.01939	0.05318	0.01655	20000¹	7000¹
LEU	Leucine	mmol/l	0.09101	0.02188	0.07673	0.02005	27100¹	7540¹
VAL	Valine	mmol/l	0.20993	0.04461	0.17379	0.0384	70300¹	16400¹
PHE	Phenylalanine	mmol/l	0.09216	0.01447	0.07335	0.01281	26100¹	4690¹
TYR	Tyrosine	mmol/l	0.05496	0.01325	0.05223	0.01293	21000¹	5910¹
GLC	Glucose	mmol/l	4.66554	1.14727	4.57422	1.70342	619000¹	147000¹
LAC	Lactate	mmol/l	1.31365	0.34659	1.92413	0.67789	305000¹	105000¹
PYR	Pyruvate	mmol/l	0.07785	0.02739	0.07078	0.03176	32000¹	9800¹
CIT	Citrate	mmol/l	0.11274	0.01966	0.11496	0.04472	31700¹	6810¹
GLOL	Glycerol	mmol/l	0.16042	0.07944	0.12897	0.07315	24300¹	14000¹
ACACE	Acetoacetate	mmol/l	0.08536	0.06203	0.1135	0.11144	10400¹	6280¹
ACE	Acetate	mmol/l	0.05654	0.05249	0.06116	0.06362	13100¹	10600¹
BOHBUT	beta-hydroxybutyrate	mmol/l	0.25868	0.15384	0.25469	0.20616	24900¹	19300¹
ALB	Albumin		0.0965	0.00645	0.07994	0.00744	0.10866	0.00975
CREA	Creatinine	mmol/l	0.06087	0.01363	0.06744	0.02755	19000¹	4000¹
GP	Glycoprotein acetyls, mainly a1-acid glycoprotein	mmol/l	1.42948	0.25165	1.22488	0.2389	440000¹	69900¹
UREA	Urea	mmol/l					26000¹	9420¹
¹ Measurement presented in surface area instead of mmol/l.
